# Supplementary material for: A Novel Antimicrobial Peptide, Dermaseptin-SS1, with Anti-Proliferative Activity, Isolated from the Skin Secretion of Phyllomedusa tarsius
Source: Molecules. 2023 Sep 11;28(18):6558. doi: 10.3390/molecules28186558 (PMC10535717; doi:10.3390/molecules28186558)
Supplement: Supplementary file 1 [file molecules-28-06558-s001.zip]

Archive with 1 entries (1 files):
- molecules-2566358-supplementary.pdf
